# Supplementary material for: T-Cell Response against Varicella Zoster Virus in Patients with Multiple Sclerosis during Relapse and Remission
Source: Int J Mol Sci. 2021 Dec 28;23(1):298. doi: 10.3390/ijms23010298 (PMC8745673; doi:10.3390/ijms23010298)
Supplement: Supplementary file 1 [file ijms-23-00298-s001.zip]

Archive with 1 entries (1 files):
- ijms-1418986-supplementary.pdf
